# Supplementary material for: PIWIL2 induces c-Myc expression by interacting with NME2 and regulates c-Myc-mediated tumor cell proliferation
Source: Oncotarget. 2014 Aug 8;5(18):8466–77. doi: 10.18632/oncotarget.2327 (PMC4226697; doi:10.18632/oncotarget.2327)
Supplement: Supplementary file 2 [file oncotarget-05-8466-s001.xlsx]

## Sheet: Sheet1
	Primary antibodies used in current studies			IP	WB	IF	EMSA	ChIP
	anti-PIWIL2	Rabbit, polyclonal	cat. No. sc-67303, Santa Cruz, USA	1/100	1/250	1/50	1μg per reaction	2μg per reaction
	anti-NME2	Goat, polyclonal	cat. No. sc-14789, Santa Cruz, USA	1/100	1/300	1/25	1μg per reaction	2μg per reaction
	anti-NME1	Rabbit, polyclonal	cat. No. sc-343, Santa Cruz, US	1/100	1/1000
	anti-c-Myc	Rabbit, monoclonal	cat. No. ab32072, abcam, USA		1/2000	1/200
	anti-RhoA	Mouse, monoclonal	cat. No. ab54835, abcam, USA		1/250
	anti-ROCK1	Rabbit, monoclonal	cat. No. 1953-1, EPITOMICS (China)		1/1000
	anti-GAPDH	Rabbit, polyclonal	cat. No. bs-2188R, BIOSYNTHESIS, China		1/1500
	anti-myc epitope	Rabbit, monoclonal	cat. No. bs-0842R, BIOSYNTHESIS, China		1/200	1/50
	anti-HA epitope	Rabbit, polyconal	cat. No. sc-805, Santa Cruz, USA		1/500	1/50
	Secondary antibodies used in current studies				WB	IF
	Goat anti-mouse IgG (HRP-conjugated)		cat. No. ZB-2305, ZSGB-BIO, Beijing, China		1/10000
	Goat anti-rabbit IgG (HRP-conjugated)		cat. No. ZB-2301, ZSGB-BIO, China		1/10000
	Rabbit anti-goat IgG (HRP-conjugated)		cat. No. ZB-2306, ZGSB-BIO, China		1/10000
	FITC-labelled Goat anti-rabbit IgG		cat. No. BA1105, BOSTER, Wuhan, China			1/60
	Cy3-labelled Donkey anti-goat IgG		cat. No. A0502, Beyotime, China			1/300
	Cy3-labelled Goat anti-rabbit IgG		cat. No. A0516, Beyotime, China			1/500
